# Supplementary material for: Water-Column Zone Impacts Non-Essential Heavy Metal Accumulation in Fish Occupying Different Zones
Source: Toxics. 2025 May 22;13(6):419. doi: 10.3390/toxics13060419 (PMC12197239; doi:10.3390/toxics13060419)
Supplement: Supplementary file 1 [file toxics-13-00419-s001.zip]

Archive with 1 entries (1 files):
- toxics-3586874-supplementary.pdf
